# Supplementary material for: The Effect of Omega-3 Fatty Acids on Thromboxane, Brain-Derived Neurotrophic Factor, Homocysteine, and Vitamin D in Depressive Children and Adolescents: Randomized Controlled Trial
Source: Nutrients. 2021 Mar 27;13(4):1095. doi: 10.3390/nu13041095 (PMC8066966; doi:10.3390/nu13041095)
Supplement: Supplementary file 1 [file nutrients-13-01095-s001.zip]

Archive with 2 entries (2 files):
- Supplement Figure S1.doc
- Supplement Figure S1.pdf
